# Supplementary material for: Codonopsis pilosula Polysaccharide (CPP) Alleviates D-Gal-Induced Aging and Gut Microbiota Dysbiosis
Source: Int J Mol Sci. 2026 Apr 28;27(9):3933. doi: 10.3390/ijms27093933 (PMC13164561; doi:10.3390/ijms27093933)
Supplement: Supplementary file 1 [file ijms-27-03933-s001.zip]

Archive with 1 entries (1 files):
- ijms-4095164-supplementary.pdf
